# Supplementary material for: Tubeimosides are pan-coronavirus and filovirus inhibitors that can block their fusion protein binding to Niemann-Pick C1
Source: Nat Commun. 2024 Jan 2;15:162. doi: 10.1038/s41467-023-44504-4 (PMC10762260; doi:10.1038/s41467-023-44504-4)
Supplement: Supplementary file 4 — Source Data [file 41467_2023_44504_MOESM4_ESM.xlsx]

## Sheet: Figure 1A
Figure 1A
	Fig-1A: RLU table of 1µM concentration of 19 hits
	Ebola virus			HIV-1			VSV-G
Vehicle	4257490	4440970	4437870	2985740	2648190	2490210	7635760	6590640	7254660
Tubeimoside I	175990	98860	114870	2981540	3315400	3217380	8722670	4981890	4101070
Tubeimoside II	32760	19360	25080	1900310	1716870	1460630	3290740	3454020	2181180
Tubeimoside III	610	370	400	900090	874890	737480	1770110	1859060	1902810
Fludarabine	325700	297560	307830	20350	31970	23390	1405140	1217630	828870
Clofarabine	390	260	420	68120	52230	45440	910	2030	1450
Tenofovir Disoproxil	180	80	150	36840	36280	36030	300	240	910
Adefovir Dipivoxil	590	750	860	29400	29730	29230	1170	1470	1710
Nevirapine	480	470	840	45490	41980	46100	2440	3310	2410
Verteporfin	54200	52640	74520	8450	3010	8160	85230	133910	148830
Emtricitabine	70260	90650	116660	201810	220630	217960	237890	264550	219560
Toremifene Citrate	38340	36940	34800	4087150	3653510	3402300	8312220	7775320	6532430
Pristimerin	390	620	580	1320	770	580	550	890	1100
7-Ethylcamptothecin	1891300	1721610	2189190	36760	33500	40540	3874440	3788870	4634480
Bortezomib	1529830	1435250	1391470	40070	54090	69970	1743700	1710660	1658070
Pirarubicin	555090	761020	795880	33790	32970	25710	4364180	2923690	5149310
Ponatinib	1038060	1080320	965600	374730	275610	243300	1807020	1513580	1558080
Pralatrexate	201290	219760	204040	162410	138170	141690	1087160	953500	1037910
Tamoxifen Citrate	123460	102660	155310	3255950	3272060	3934990	7097650	7517740	8884810
Crystal Violet	2272510	2944580	2210430	238500	240680	234770	6556740	6763440	6302150

## Sheet: Figure 1B
Figure 1B

## Sheet: Figure 1C
Figure 1C
	HIV-1 (Luc)-EBOV-GP
	Vehicle	Toremifene	Tamoxifen	Tub I	Tube II	Tub III
	-2.28687	51.2665	40.6881	97.7875	99.3712	99.8573
	3.76659	31.3215	36.4373	97.9222	99.6613	99.8898
	5.11999	61.2969	37.8135	97.3456	99.2943	99.6483
	EBOV-trVLP
	Vehicle	Toremifene	Tamoxifen	Tub I	Tube II	Tub III
	5.11469	48.9107	56.4109	83.3215	92.466	96.8033
	-0.231233	41.5523	51.4627	85.2674	90.5723	95.9197
	5.50578	55.6745	45.2615	84.7044	92.888	97.0187
	HIV-1 (GFP)-EBOV-GP
	Vehicle	Toremifene	Tamoxifen	Tub I	Tube II	Tub III
	2.65666	67.2725	69.7082	84.81	90.64	93.27
	3.97737	75.0636	78.9158	87.8164	92.0916	92.358

## Sheet: Figure 1D
	Figure. 1D

## Sheet: Figure 1E
Figure 1E
	Figure.1E-Vero-E6+EBOV
	Tubeimoside I					Tubeimoside II					Tubeimoside III
	% Inhibition					% Inhibition					% Inhibition
	Experiment#1	Experiment#2	Experiment#3			Experiment#1	Experiment#2	Experiment#3			Experiment#1	Experiment#2	Experiment#3
500nM	92.754	94.727	97.826		500nM	98.704	99.769	98.049		500nM	99.784	99.866	99.706
250nM	64.206	77.213	78.788		250nM	93.481	98.403	90.069		250nM	99.1	98.965	98.859
125nM	30.534	22.475	22.097		125nM	63.653	77.889	67.757		125nM	96.278	95.389	93.099
62.5nM	24.886	17.93	13.055		62.5nM	33.452	33.978	33.976		62.5nM	81.704	77.285	71.538
31.25nM	18.656	12.18	5.425		31.25nM	24.729	23.055	20.131		31.25nM	36.846	41.78	31.011
15.625nM	9.097	8.722	1.809		15.625nM	16.458	11.277	5.008		15.625nM	10.331	39.797	20.81
7.815nM	0.509	4.13	-1.298		7.815nM	5.026	3.782	0.518		7.815nM	3.671	16.712	7.186
	Figure.1E-SNB-19+EBOV
	Tubeimoside I				Tubeimoside II				Tubeimoside III
	% Inhibition				% Inhibition				% Inhibition
	Experiment#1	Experiment#2			Experiment#1	Experiment#2			Experiment#1	Experiment#2
500nM	95.075	91.1239		500nM	96.826	89.3359		500nM	98.204	90.4002
250nM	73.018	66.6667		250nM	89.772	77.8203		250nM	92.322	74.2656
125nM	40.537	51.6177		125nM	70.982	55.1724		125nM	82.438	66.2835
62.5nM	26.691	43.3802		62.5nM	39.489	40.1447		62.5nM	64.938	53.278
31.25nM	10.053	36.8455		31.25nM	25.562	31.8646		31.25nM	35.059	35.1852
15.625nM	9.965	28.2248		15.625nM	13.409	22.9246		15.625nM	23.704	29.1401
7.815nM	2.366	25.3512		7.815nM	16.918	18.4334		7.815nM	23.067	16.837
	Figure.1E-Huh7+EBOV
	Tubeimoside I					Tubeimoside II					Tubeimoside III
	% Inhibition					% Inhibition					% Inhibition
	Experiment#1	Experiment#2	Experiment#3			Experiment#1	Experiment#2	Experiment#3			Experiment#1	Experiment#2	Experiment#3
500nM	74.857	77.435	56.057		500nM	82.619	82.759	63.452		500nM	91.111	90.551	83.443
250nM	46.595	48.434	27.024		250nM	63.049	63.991	40.367		250nM	83.39	82.071	59.228
125nM	14.661	22.027	25.07		125nM	37.332	40.511	15.852		125nM	74.314	69.784	43.964
62.5nM	9.812	14.369	16.026		62.5nM	29.459	25.841	9.004		62.5nM	56.974	55.882	32.208
31.25nM	3.487	9.495	12.36		31.25nM	8.721	9.374	9.536		31.25nM	37.332	25.841	31.17
15.625nM	1.133	2.227	9.361		15.625nM	8.234	7.196	6.327		15.625nM	14.661	3.445	24.617
7.815nM	0.869	2.851	0.3271		7.815nM	5.768	5.711	4.183		7.815nM	11.563	1.142	20.405
Figure 1E: U-18666A against EBOV
	% Inhibition
U-18666A	1st Experiment	2nd Experiment
25µM	99.6572	99.1588
12.5µM	96.2668	93.4635
6.25µM	86.3016	77.6584
3.125µM	67.3676	54.9466
1.5625µM	50.346	39.5027
0.78125µM	34.5116	25.4132
0.390625µM	11.7464	20.5277
0.1953125µM	-7.80626	0.622252

## Sheet: Figure 1F
Figure 1F
Figure. 1F: Dose dependant experiments of Tubeimosides in HEK293T cells against EBOV-trVLP
	Tubeimoside I					Tubeimoside II					Tubeimoside III
	% Inhibition					% Inhibition					% Inhibition
Concentration	Experiment#1	Experiment#2	Experiment#3			Experiment#1	Experiment#2	Experiment#3			Experiment#1	Experiment#2	Experiment#3
500nM	89.961	87.898	87.538		500nM	95.732	95.142	95.696		500nM	96.31	97.186	96.449
250nM	59.856	51.335	55.688		250nM	87.474	79.453	83.949		250nM	89.942	83.061	95.063
125nM	54.417	44.724	41.018		125nM	49.082	50.179	51.607		125nM	66.538	69.707	79.922
62.5nM	19.965	18.881	17.76		62.5nM	28.808	26.902	31.715		62.5nM	51.582	52.487	59.301
31.25nM	2.345	3.023	7.808		31.25nM	19.822	15.801	14.04		31.25nM	42.948	38.392	39.083
15.625nM	0.583	1.226	1.259		15.625nM	4.316	5.758	12.219		15.625nM	25.152	26.058	15.841
7.815nM	-2.94	-0.5	1.161		7.815nM	2.202	2.234	2.662		7.815nM	-1.277	3.152	4.434
	Tormifene			Tamaxofin
	Experiment#1	Experiment#2	Experiment#3	Experiment#1	Experiment#2	Experiment#3
5µM	72.809	89.9969	77.6294	77.2118	85.7822	79.217
2.5µM	59.7101	67.4853	68.897	75.1198	70.7897	68.4111
1.25µM	54.1628	54.3372	62.3712	62.2081	56.0591	56.8483
0.625µM	48.9107	40.3704	55.6745	56.4109	46.9237	51.4627
0.3125µM	39.6546	35.7267	42.304	52.5037	41.1003	46.5504
0.15625µM	17.7381	12.3339	28.9306	24.1055	13.9558	21.7858
0.078125µM	5.46235	7.61866	11.9498	6.84506	9.44985	0.83164
Figure 1F: Toremifene and Tamaxofin
	Tormifene									Tamaxofin
DMSO control	223530	223530	351220	351220						267200	267200	373960	373960
5µM	60780	22360	108930	78570						60890	37990	77720	135270
%Inhibition	72.809	89.9969	68.9853	77.6294						77.2118	85.7822	79.217	63.8277
DMSO control	223530	223530	351220	351220						267200	267200	373960	373960
2.5µM	90060	72680	154550	109240						66480	78050	118130	165950
%Inhibition	59.7101	67.4853	55.9962	68.897						75.1198	70.7897	68.4111	55.6236
DMSO control	223530	223530	351220	351220						267200	267200	373960	373960
1.25µM	102460	102070	185530	132160						100980	117410	161370	183070
%Inhibition	54.1628	54.3372	47.1756	62.3712						62.2081	56.0591	56.8483	51.0456
DMSO control	223530	223530	351220	351220						267200	267200	373960	373960
0.625µM	114200	133290	205280	155680						116470	141820	181510	204700
%Inhibition	48.9107	40.3704	41.5523	55.6745						56.4109	46.9237	51.4627	45.2615
DMSO control	223530	223530	351220	351220						267200	267200	373960	373960
0.3125µM	134890	143670	238320	202640						126910	157380	199880	240020
%Inhibition	39.6546	35.7267	32.1451	42.304						52.5037	41.1003	46.5504	35.8167
DMSO control	223530	223530	351220	351220						267200	267200	373960	373960
0.15625µM	183880	195960	316900	249610						202790	229910	292490	276740
%Inhibition	17.7381	12.3339	9.77165	28.9306						24.1055	13.9558	21.7858	25.9974
DMSO control	223530	223530	351220	351220						267200	267200	373960	373960
0.078125µM	211320	206500	366280	309250						248910	241950	370850	320850
%Inhibition	5.46235	7.61866	-4.28791	11.9498						6.84506	9.44985	0.83164	14.2021

## Sheet: Figure 1G
Figure 1G
	Figure 1G: IC50 table of drugs
	EBOV-Vero-E6
	Tub I			Tub II			Tub III
	Mean	SD	N	Mean	SD	N	Mean	SD	N
IC50	197	4.9256	3	93.7681	4.72386	3	43.4776	4.52862	3
	EBOV-SNB-19
	Tub I			Tub II			Tub III
	Mean	SD	N	Mean	SD	N	Mean	SD	N
IC50	143.858	42.1833	2	95.7847	12.8239	2	51.7556	8.12542	2
	EBOV-Huh7
	Tub I			Tub II			Tub III
	Mean	SD	N	Mean	SD	N	Mean	SD	N
IC50	328.193	116.87	3	234.491	73.4214	3	84.1529	62.1867	3
	EBOV-Huh7
	U18666A
	Mean	SD	N
IC50	1.87364	0.481688	2
	EBOV-trVLP
	Tub I			Tub II			Tub III
	Mean	SD	N	Mean	SD	N	Mean	SD	N
IC50	144.924	27.3912	3	122.432	6.06618	3	52.0793	8.20326	3
	EBOV-trVLP
	Toremifene			Tamaxofin
	Mean	SD	N	Mean	SD	N
IC50	0.834346	0.328934	3	0.354011	0.0577296	3

## Sheet: Figure 1H
Figure 1H
	Cytotoxic affect in % of Tubs I/II/III in Vero-E6 based ATP
	1st Experiment			2nd Experiment							Vero-E6 cells
	T1	T2	T3	T1	T2	T3				Tub I			Tub II			Tub III
100µM	0.183491	0.423053	0.167608	0.184853	0.484358	0.369808			CC50	20.9069	2.33929	2	9.70461	0.863958	2	5.89419	0.0612579	2
50µM	10.0582	0.484015	0.436909	0.325004	0.517065	0.55714
25µM	42.2122	24.4546	14.6439	17.4948	0.586438	0.58318
12.5µM	84.4245	32.3558	21.108	87.4167	26.103	0.668879
6.25µM	99.6795	69.3661	47.5741	105.381	73.7918	46.1167
3.125µM	102.157	64.7117	70.3327	102.521	94.8641	78.7404
1.5625µM	101.593	86.7857	89.5545	99.7437	100.429	85.3694
o.78125µM	103.351	102.645	101.672	106.386	104.244	97.0483
o.390625µM	99.0378	102.153	102.749	99.8735	101.196	104.436

## Sheet: Figure 2A
Figure 2A

## Sheet: Figure 2B
Figure 2B

[truncated: 56 more sheets: Figure 2C, Figure 2D, Figure 2E, Figure 2F, Figure 2G, Figure 3A, Figure 3B, Figure 3C, Figure 3D, Figure 3E, Figure 3F, Figure 3G, Figure 3H, Figure 3I, Figure 3J, Figure 4A, Figure 4B, Figure 4C, Figure 4D, Figure 4E …]
